# Supplementary material for: Host Jumps and Radiation, Not Co‐Divergence Drives Diversification of Obligate Pathogens. A Case Study in Downy Mildews and Asteraceae
Source: PLoS One. 2015 Jul 31;10(7):e0133655. doi: 10.1371/journal.pone.0133655 (PMC4521919; doi:10.1371/journal.pone.0133655)
Supplement: S1 Table — (XLSX) [file pone.0133655.s002.xlsx]

## Sheet: Table_S1
Table S1. Summary of herbarium specimens used in this study
Oomycete	Host plant	Herb. no.	Year	Geographic_origin	DNA no.	GenBank Acc. no.
						Oomycetes						Host Plant
						18S+ITS1	LSU D1-3	cox1	cox2	cox2-1 spacera	RxLR11	ITS	matk
Bremia sp.	Arctium lappa	GLM62910	2004	Germany, Sachsen-Anhalt	2004	KT248953	KT249343	KP684538	KP684738	KT249148	KT249538	KT249733	KT249927
B. sp.	Arctium lappa	GLM62926	2004	Germany, Sachsen-Anhalt	2002	KT248951	KT249341	KP684537	KP684737	KT249146	KT249536	KT249731	KT249925
B. sp.	Arctium lappa	GLM65629	2004	Germany, Sachsen-Anhalt	2001	KT248950	KT249340	KP684541	KP684741	KT249145	KT249535	KT249730	KT249924
B. sp.	Arctium lappa	GLM65706	2004	Germany, Sachsen-Anhalt	2007	KT248954	KT249344	KP684539	KP684739	KT249149	KT249539	KT249734	KT249928
B. sp.	Arctium lappa	GLM74312	2003	Germany, Sachsen-Anhalt	2003	KT248952	KT249342	KP684536	KP684736	KT249147	KT249537	KT249732	KT249926
B. sp.	Arctium lappa	GLM75110	1997	Germany, Sachsen	2000	KT248949	KT249339	KP684540	KP684740	KT249144	KT249534	KT249729	KT249923
B. sp.	Arctium minus	HMR2617	1977	Romania, Ilfov	27	KT249141	KT249531	KP684535	KP684735	KT249336	KT249726	KT249920	KT250114
B. sp.	Arctium tomentosum	GLM62907	2004	Germany, Sachsen-Anhalt	2027	KT248959	KT249349	KP684546	KP684746	KT249154	KT249544	KT249739	KT249933
B. sp.	Arctium tomentosum	GLM74248	2001	Germany, Sachsen-Anhalt	2028	KT248960	KT249350	KP684547	KP684747	KT249155	KT249545	KT249740	KT249934
B. sp.	Arctium tomentosum	GLM74376	2003	Germany, Sachsen-Anhalt	2023	KT248955	KT249345	KP684542	KP684742	KT249150	KT249540	KT249735	KT249929
B. sp.	Arctium tomentosum	GLM75884	2005	Germany, Sachsen-Anhalt	2026	KT248958	KT249348	KP684545	KP684745	KT249153	KT249543	KT249738	KT249932
B. sp.	Arctium tomentosum	GLM75986	2005	Germany, Sachsen-Anhalt	2024	KT248956	KT249346	KP684543	KP684743	KT249151	KT249541	KT249736	KT249930
B. sp.	Arctium tomentosum	GLM76705	2002	Germany, Sachsen-Anhalt	2025	KT248957	KT249347	KP684544	KP684744	KT249152	KT249542	KT249737	KT249931
B. sp.	Carduus acanthoides	GLM67371	1987	Germany, Sachsen-Anhalt	2034	KT248965	KT249355	KP684552	KP684752	KT249160	KT249550	KT249745	KT249939
B. sp.	Carduus acanthoides	GLM76545	2002	Germany, Sachsen-Anhalt	2031	KT248962	KT249352	KP684549	KP684749	KT249157	KT249547	KT249742	KT249936
B. sp.	Carduus acanthoides	GLM76785	2002	Germany, Sachsen	2030	KT248961	KT249351	KP684548	KP684748	KT249156	KT249546	KT249741	KT249935
B. sp.	Carduus acanthoides	GLM78041	2002	Germany, Sachsen-Anhalt	2032	KT248963	KT249353	KP684550	KP684750	KT249158	KT249548	KT249743	KT249937
B. sp.	Carduus acanthoides	GLM78118	2002	Germany, Sachsen-Anhalt	2033	KT248964	KT249354	KP684551	KP684751	KT249159	KT249549	KT249744	KT249938
B. sp.	Carduus crispus	GLM65730	2004	Germany, Sachsen-Anhalt	2042	KT248969	KT249359	KP684556	KP684756	KT249164	KT249554	KT249749	KT249943
B. sp.	Carduus crispus	GLM65745	2004	Germany, Sachsen-Anhalt	2044	KT248971	KT249361	KP684558	KP684758	KT249166	KT249556	KT249751	KT249945
B. sp.	Carduus crispus	GLM67316	1987	Germany, Sachsen-Anhalt	2043	KT248970	KT249360	KP684557	KP684757	KT249165	KT249555	KT249750	KT249944
B. sp.	Carduus crispus	GLM73356	2003	Germany, Sachsen	2038	KT248967	KT249357	KP684554	KP684754	KT249162	KT249552	KT249747	KT249941
B. sp.	Carduus crispus	GLM74039	1998	Germany, Sachsen-Anhalt	2041	KT248968	KT249358	KP684555	KP684755	KT249163	KT249553	KT249748	KT249942
B. sp.	Carduus crispus	GLM77765	1999	Germany, Sachsen	2037	KT248966	KT249356	KP684553	KP684753	KT249161	KT249551	KT249746	KT249940
B. sp.	Carduus nutans	GLM76540	2002	Germany, Sachsen-Anhalt	2046	KT248973	KT249363	KP684560	KP684760	KT249168	KT249558	KT249753	KT249947
B. sp.	Carduus personata ssp.albidus	HMR2619	1977	Romania, Harghita	5	KT249128	KT249518	KP684522	KP684722	KT249323	KT249713	KT249907	KT250101
B. tulasnei s.l.	Carlina acaulis	HMR2878	1980	Romania, Harghita	6	KT249129	KT249519	KP684523	KP684723	KT249324	KT249714	KT249908	KT250102
B. centaureae s.l.	Centaurea borysthenica	GLM67657	1996	Germany, Sachsen	2047	KT248974	KT249364	KP684561	KP684761	KT249169	KT249559	KT249754	KT249948
B. centaureae s.l.	Centaurea cyanus	GLM63037	2004	Germany, Sachsen	2049	KT248975	KT249365	KJ654033	KJ654182	KT249170	KT249560	KT249755	KT249949
B. centaureae s.l.	Centaurea cyanus	GLM64168	2004	Germany, Sachsen-Anhalt	2053	KT248978	KT249368	KP684564	KP684764	KT249173	KT249563	KT249758	KT249952
B. centaureae s.l.	Centaurea cyanus	GLM75867	2005	Germany, Sachsen-Anhalt	2052	KT248977	KT249367	KP684563	KP684763	KT249172	KT249562	KT249757	KT249951
B. centaureae s.l.	Centaurea cyanus	GLM78288	1999	Germany, Sachsen-Anhalt	2051	KT248976	KT249366	KP684562	KP684762	KT249171	KT249561	KT249756	KT249950
B. centaureae s.l.	Centaurea jacea s.l. 1	GLM69044	1996	Germany, Sachsen-Anhalt	2058	KT248979	KT249369	KP684565	KP684765	KT249174	KT249564	KT249759	KT249953
B. centaureae s.l.	Centaurea jacea s.l. 1	GLM74397	2003	Germany, Sachsen-Anhalt	2059	KT248980	KT249370	KP684566	KP684766	KT249175	KT249565	KT249760	KT249954
B. centaureae s.l.	Centaurea jacea s.l. 2	GLM46883	2000	Austria, Tirol	2060	KT248981	KT249371	KP684567	KP684767	KT249176	KT249566	KT249761	KT249955
B. centaureae s.l.	Centaurea jacea s.l. 2	GLM75961	2005	Germany, Sachsen	2061	KT248982	KT249372	KP684568	KP684768	KT249177	KT249567	KT249762	KT249956
B. centaureae s.l.	Centaurea nigrescens	HMR2621	1975	Romania, Ilfov	7	KT249130	KT249520	KP684524	KP684724	KT249325	KT249715	KT249909	KT250103
B. centaureae s.l.	Centaurea pannonica	HMR2622	1977	Romania, Satu-Mare	8	KT249131	KT249521	KP684525	KP684725	KT249326	KT249716	KT249910	KT250104
B. centaureae s.l.	Centaurea pseudophrygia	GLM62901	2004	Germany, Sachsen-Anhalt	2063	KT248983	KT249373	KP684569	KP684769	KT249178	KT249568	KT249763	KT249957
B. centaureae s.l.	Centaurea pseudophrygia	GLM74448	2003	Germany, Sachsen-Anhalt	2064	KT248984	KT249374	KP684570	KP684770	KT249179	KT249569	KT249764	KT249958
B. centaureae s.l.	Centaurea scabiosa	GLM67656	1996	Germany, Sachsen	2045	KT248972	KT249362	KP684559	KP684759	KT249167	KT249557	KT249752	KT249946
B. cirsii s.l.	Cirsium arvense	GLM50027	1999	Germany, Sachsen-Anhalt	2071	KT248990	KT249380	KJ654034	KJ654183	KT249185	KT249575	KT249770	KT249964
B. cirsii s.l.	Cirsium arvense	GLM63001	2004	Germany, Sachsen-Anhalt	2073	KT248992	KT249382	KP684577	KP684777	KT249187	KT249577	KT249772	KT249966
B. cirsii s.l.	Cirsium arvense	GLM63068	2004	Germany, Sachsen-Anhalt	2080	KT248999	KT249389	KP684584	KP684784	KT249194	KT249584	KT249779	KT249973
B. cirsii s.l.	Cirsium arvense	GLM65673	2004	Germany, Sachsen-Anhalt	2072	KT248991	KT249381	KP684576	KP684776	KT249186	KT249576	KT249771	KT249965
B. cirsii s.l.	Cirsium arvense	GLM65724	2004	Germany, Sachsen-Anhalt	2077	KT248996	KT249386	KP684581	KP684781	KT249191	KT249581	KT249776	KT249970
B. cirsii s.l.	Cirsium arvense	GLM73627	2001	Germany, Sachsen-Anhalt	2069	KT248988	KT249378	KP684574	KP684774	KT249183	KT249573	KT249768	KT249962
B. cirsii s.l.	Cirsium arvense	GLM73778	2001	Germany, Sachsen-Anhalt	2083	KT249002	KT249392	KP684587	KP684787	KT249197	KT249587	KT249782	KT249976
B. cirsii s.l.	Cirsium arvense	GLM73818	2001	Germany, Sachsen-Anhalt	2082	KT249001	KT249391	KP684586	KP684786	KT249196	KT249586	KT249781	KT249975
B. cirsii s.l.	Cirsium arvense	GLM75105	1997	Germany, Sachsen-Anhalt	2078	KT248997	KT249387	KP684582	KP684782	KT249192	KT249582	KT249777	KT249971
B. cirsii s.l.	Cirsium arvense	GLM75206	2002	Germany, Sachsen-Anhalt	2075	KT248994	KT249384	KP684579	KP684779	KT249189	KT249579	KT249774	KT249968
B. cirsii s.l.	Cirsium arvense	GLM75212	2002	Germany, Sachsen-Anhalt	2079	KT248998	KT249388	KP684583	KP684783	KT249193	KT249583	KT249778	KT249972
B. cirsii s.l.	Cirsium arvense	GLM75246	2002	Germany, Sachsen-Anhalt	2076	KT248995	KT249385	KP684580	KP684780	KT249190	KT249580	KT249775	KT249969
B. cirsii s.l.	Cirsium arvense	GLM75827	2005	Germany, Sachsen-Anhalt	2081	KT249000	KT249390	KP684585	KP684785	KT249195	KT249585	KT249780	KT249974
B. cirsii s.l.	Cirsium arvense	GLM75910	2005	Germany, Sachsen-Anhalt	2074	KT248993	KT249383	KP684578	KP684778	KT249188	KT249578	KT249773	KT249967
B. cirsii s.l.	Cirsium arvense	GLM75914	2005	Germany, Sachsen-Anhalt	2070	KT248989	KT249379	KP684575	KP684775	KT249184	KT249574	KT249769	KT249963
B. cirsii s.l.	Cirsium arvense	GLM77913	1998	Germany, Sachsen	2067	KT248986	KT249376	KP684572	KP684772	KT249181	KT249571	KT249766	KT249960
B. cirsii s.l.	Cirsium arvense	GLM77971	1998	Germany, Sachsen	2066	KT248985	KT249375	KP684571	KP684771	KT249180	KT249570	KT249765	KT249959
B. cirsii s.l.	Cirsium arvense	GLM77984	1998	Germany, Sachsen	2068	KT248987	KT249377	KP684573	KP684773	KT249182	KT249572	KT249767	KT249961
B. cirsii s.l.	Cirsium canum	HMR2624	1977	Romania, Satu-Mare	11	KT249132	KT249522	KP684526	KP684726	KT249327	KT249717	KT249911	KT250105
B. cirsii s.l.	Cirsium oleraceum	GLM65630	2003	Germany, Sachsen-Anhalt	2084	KT249003	KT249393	KP684588	KP684788	KT249198	KT249588	KT249783	KT249977
B. cirsii s.l.	Cirsium oleraceum	GLM65716	2004	Germany, Sachsen-Anhalt	2089	KT249007	KT249397	KP684592	KP684792	KT249202	KT249592	KT249787	KT249981
B. cirsii s.l.	Cirsium oleraceum	GLM73773	2001	Germany, Sachsen-Anhalt	2090	KT249008	KT249398	KP684593	KP684793	KT249203	KT249593	KT249788	KT249982
B. cirsii s.l.	Cirsium oleraceum	GLM75202	2002	Germany, Sachsen-Anhalt	2087	KT249005	KT249395	KP684590	KP684790	KT249200	KT249590	KT249785	KT249979
B. cirsii s.l.	Cirsium oleraceum	GLM75205	2002	Germany, Sachsen-Anhalt	2086	KT249004	KT249394	KP684589	KP684789	KT249199	KT249589	KT249784	KT249978
B. cirsii s.l.	Cirsium oleraceum	GLM75855	2005	Germany, Sachsen-Anhalt	2088	KT249006	KT249396	KP684591	KP684791	KT249201	KT249591	KT249786	KT249980
B. cirsii s.l.	Cirsium palustre	GLM68591	1988	Germany, Sachsen	2091	KT249009	KT249399	KP684594	KP684794	KT249204	KT249594	KT249789	KT249983
B. cirsii s.l.	Cirsium rivulare	HMR2881	1978	Romania, Harghita	12	KT249133	KT249523	KP684527	KP684727	KT249328	KT249718	KT249912	KT250106
B. cirsii s.l.	Cirsium vulgare	GLM75826	2005	Germany, Sachsen-Anhalt	2095	KT249012	KT249402	KP684597	KP684797	KT249207	KT249597	KT249792	KT249986
B. cirsii s.l.	Cirsium vulgare	GLM75859	2005	Germany, Sachsen-Anhalt	2092	KT249010	KT249400	KP684595	KP684795	KT249205	KT249595	KT249790	KT249984
B. cirsii s.l.	Cirsium vulgare	GLM75901	2005	Germany, Sachsen-Anhalt	2094	KT249011	KT249401	KP684596	KP684796	KT249206	KT249596	KT249791	KT249985
B. ovata s.l.	Crepidiastrum denticulatum	KUS-F19258	2002	South Korea, Yangpyeong	2503	KT249115	KT249505	KP684690	KP684890	KT249310	KT249700	KT249894	KT250088
B. ovata s.l.	Crepidiastrum denticulatum	KUS-F21509	2005	South Korea, Gapyeong	2504	KT249116	KT249506	KP684691	KP684891	KT249311	KT249701	KT249895	KT250089
B. sp.	Crepidiastrum sonchifolium	KUS-F19257	2002	South Korea, Hongcheon	2508	KT249120	KT249510	KP684694	KP684894	KT249315	KT249705	KT249899	KT250093
B. sp.	Crepidiastrum sonchifolium	KUS-F19490	2003	South Korea, Chunchon	2509	KT249121	KT249511	KP684695	KP684895	KT249316	KT249706	KT249900	KT250094
B. sp.	Crepis capillaris	GLM65707	2004	Germany, Sachsen-Anhalt	2103	KT249015	KT249405	KP684600	KP684800	KT249210	KT249600	KT249795	KT249989
B. sp.	Crepis capillaris	GLM76297	2002	Germany, Sachsen-Anhalt	2100	KT249014	KT249404	KP684599	KP684799	KT249209	KT249599	KT249794	KT249988
B. sp.	Crepis capillaris	GLM78014	1998	Germany, Sachsen	2097	KT249013	KT249403	KP684598	KP684798	KT249208	KT249598	KT249793	KT249987
B. cf. lagoseridis	Crepis mollis	GLM68027	1993	Germany, Sachsen	2104	KT249016	KT249406	KJ654035	KJ654184	KT249211	KT249601	KT249796	KT249990
B. sp.	Crepis setosa	HMR2882	1980	Romania, Teleorman	4	KT249127	KT249517	KP684521	KP684721	KT249322	KT249712	KT249906	KT250100
B. tulasnei s.l.	Helichrysum bracteatum	GLM69028	1996	Germany, Sachsen-Anhalt	2109	KT249017	KT249407	KP684601	KP684801	KT249212	KT249602	KT249797	KT249991
B. saussureae	Hemistepta lyrata	KUS-F19951	2003	South Korea, Namyangju	2512	KT249123	KT249513	KJ654045	KJ654194	KT249318	KT249708	KT249902	KT250096
B. saussureae	Hemistepta lyrata	KUS-F20026	2003	South Korea, Namyangju	2513	KT249124	KT249514	KP684697	KP684897	KT249319	KT249709	KT249903	KT250097
B. saussureae	Hemistepta lyrata	KUS-F22301	2006	China, Yantai	2510	KT249122	KT249512	KP684696	KP684896	KT249317	KT249707	KT249901	KT250095
B. sp. 1	Hieracium laevigatum	GLM78279	1999	Germany, Sachsen	2113	KT249018	KT249408	KP684602	KP684803	KT249213	KT249603	KT249798	KT249992
B. sp. 2	Hieracium laevigatum	GLM73739	1998	Germany, Sachsen-Anhalt	2114	KT249019	KT249409	KP684603	KP684802	KT249214	KT249604	KT249799	KT249993
B. sp.	Hieracium umbellatum	HMR2885	1980	Romania, Suceava	18	KT249134	KT249524	KP684528	KP684728	KT249329	KT249719	KT249913	KT250107
B. sp.	Hypochaeris achyrophorus	P2100	2011	Greece, Rhodos	24	KT249139	KT249529	KP684533	KP684733	KT249334	KT249724	KT249918	KT250112
B. microspora 1	Ixeris chinensis 1	KUS-F17175	1999	South Korea, Namyangju	2495	KT249109	KT249499	KJ654043	KJ654192	KT249304	KT249694	KT249888	KT250082
B. microspora 2	Ixeris chinensis 2	KUS-F20256	2004	South Korea, Chunchon	2497	KT249111	KT249501	KP684686	KP684886	KT249306	KT249696	KT249890	KT250084
B. microspora 2	Ixeris chinensis 2	KUS-F20266	2004	South Korea, Chunchon	2498	KT249112	KT249502	KP684687	KP684887	KT249307	KT249697	KT249891	KT250085
B. microspora 1	Ixeris polycephala	KUS-F18854	2002	South Korea, Namyangju	2502	KT249114	KT249504	KP684689	KP684889	KT249309	KT249699	KT249893	KT250087
B. microspora 1	Ixeris polycephala	KUS-F20212	2004	South Korea, Namyangju	2500	KT249113	KT249503	KP684688	KP684888	KT249308	KT249698	KT249892	KT250086
B. microspora 2	Ixeris polycephala	KUS-F19288	2002	South Korea, Wonju	2496	KT249110	KT249500	KP684685	KP684885	KT249305	KT249695	KT249889	KT250083
B. tulasnei	Jacobaea aquaticus	HMR2886	1978	Romania, Satu-Mare	21	KT249137	KT249527	KP684531	KP684731	KT249332	KT249722	KT249916	KT250110
B. sp.	Jurinea alata	GLM74350	2003	Germany, Sachsen-Anhalt	2116	KT249020	KT249410	KP684604	KP684804	KT249215	KT249605	KT249800	KT249994
B. elliptica	Lactuca indica var. laciniata	KUS-F18913	2002	South Korea, Chunchon	2494	KT249108	KT249498	KP684684	KP684884	KT249303	KT249693	KT249887	KT250081
B. elliptica	Lactuca indica var. laciniata	KUS-F20287	2004	South Korea, Chungju	2492	KT249106	KT249496	KP684683	KP684883	KT249301	KT249691	KT249885	KT250079
B. elliptica	Lactuca indica var. laciniata	KUS-F20331	2004	South Korea, Heongseong	2493	KT249107	KT249497	KJ654042	KJ654191	KT249302	KT249692	KT249886	KT250080
B. lactucae	Lactuca sativa	GLM75924	2005	Germany, Sachsen-Anhalt	2118	KT249022	KT249412	KJ654036	KJ654185	KT249217	KT249607	KT249802	KT249996
B. lactucae	Lactuca sativa	GLM77941	1998	Germany, Sachsen-Anhalt	2117	KT249021	KT249411	KP684605	KP684805	KT249216	KT249606	KT249801	KT249995
B. lactucae	Lactuca sativa var. capitata	GLM66916	1982	Germany, Sachsen-Anhalt	2119	KT249023	KT249413	KP684606	KP684806	KT249218	KT249608	KT249803	KT249997
B. lactucae	Lactuca serriola	GLM64115	2004	Germany, Sachsen-Anhalt	2249	KT249102	KT249492	KP684680	KP684880	KT249297	KT249687	KT249882	KT250076
B. lactucae	Lactuca serriola	GLM73541	2002	Germany, Sachsen-Anhalt	2135	KT249035	KT249425	KP684618	KP684818	KT249230	KT249620	KT249815	KT250009
B. lactucae	Lactuca serriola	GLM73604	2001	Germany, Sachsen-Anhalt	2245	KT249099	KT249489	KP684678	KP684878	KT249294	KT249684	KT249879	KT250073
B. lactucae	Lactuca serriola	GLM74252	2001	Germany, Sachsen-Anhalt	2133	KT249033	KT249423	KP684616	KP684816	KT249228	KT249618	KT249813	KT250007
B. lactucae	Lactuca serriola	GLM74487	2003	Germany, Sachsen-Anhalt	2125	KT249027	KT249417	KP684610	KP684810	KT249222	KT249612	KT249807	KT250001
B. lactucae	Lactuca serriola	GLM75746	2005	Germany, Sachsen-Anhalt	2129	KT249031	KT249421	KP684614	KP684814	KT249226	KT249616	KT249811	KT250005
B. lactucae	Lactuca serriola	GLM76306	2002	Germany, Sachsen-Anhalt	2127	KT249029	KT249419	KP684612	KP684812	KT249224	KT249614	KT249809	KT250003
B. lactucae	Lactuca serriola	GLM76317	2002	Germany, Sachsen-Anhalt	2128	KT249030	KT249420	KP684613	KP684813	KT249225	KT249615	KT249810	KT250004
B. lactucae	Lactuca serriola	GLM76714	2002	Germany, Sachsen-Anhalt	2134	KT249034	KT249424	KP684617	KP684817	KT249229	KT249619	KT249814	KT250008
B. lactucae	Lactuca serriola	GLM76900	2000	Germany, Sachsen-Anhalt	2126	KT249028	KT249418	KP684611	KP684811	KT249223	KT249613	KT249808	KT250002
B. lactucae	Lactuca serriola	GLM79348	2007	Germany, Sachsen-Anhalt	2130	KT249032	KT249422	KP684615	KP684815	KT249227	KT249617	KT249812	KT250006
B. lactucae	Lactuca serriola	GLM79461	2007	Germany, Sachsen	2123	KT249025	KT249415	KP684608	KP684808	KT249220	KT249610	KT249805	KT249999
B. lactucae	Lactuca serriola	GLM80885	2007	Germany, Sachsen	2122	KT249024	KT249414	KP684607	KP684807	KT249219	KT249609	KT249804	KT249998
B. lactucae	Lactuca serriola	GLM86436	2006	Germany, Sachsen	2124	KT249026	KT249416	KP684609	KP684809	KT249221	KT249611	KT249806	KT250000
B. lactucae	Lactuca serriola	P2140/10	2011	Greece, Rhodos	26	KT249140	KT249530	KP684534	KP684734	KT249335	KT249725	KT249919	KT250113
Bremia lactucae	Lactuca serriola	GLM73765	1998	Germany, Sachsen-Anhalt	2204	KT249073	KT249463	KP684652	KP684852	KT249268	KT249658	KT249853	KT250047
B. lapsanae	Lapsana communis	GLM62892	2004	Germany, Sachsen-Anhalt	2140	KT249036	KT249426	KP684619	KP684819	KT249231	KT249621	KT249816	KT250010
B. lapsanae	Lapsana communis	GLM62909	2004	Germany, Sachsen-Anhalt	2143	KT249037	KT249427	KP684620	KP684820	KT249232	KT249622	KT249817	KT250011
B. lapsanae	Lapsana communis	GLM65736	2004	Germany, Sachsen-Anhalt	2147	KT249039	KT249429	KP684621	KP684821	KT249234	KT249624	KT249819	KT250013
B. lapsanae	Lapsana communis	GLM73820	2001	Germany, Sachsen-Anhalt	2148	KT249040	KT249430	KP684622	KP684822	KT249235	KT249625	KT249820	KT250014
B. lapsanae	Lapsana communis	GLM74041	1998	Germany, Sachsen-Anhalt	2247	KT249101	KT249491	KP684679	KP684879	KT249296	KT249686	KT249881	KT250075
B. lapsanae	Lapsana communis	GLM75913	2005	Germany, Sachsen-Anhalt	2144	KT249038	KT249428	KJ654037	KJ654186	KT249233	KT249623	KT249818	KT250012
B. picridis s.l.	Leontodon hispidus	HMR2636	1977	Romania, Prahova	19	KT249135	KT249525	KP684529	KP684729	KT249330	KT249720	KT249914	KT250108
B. sp.	Onopordum acanthium	GLM73712	2001	Germany, Sachsen-Anhalt	2156	KT249045	KT249435	KP684627	KP684827	KT249240	KT249630	KT249825	KT250019
B. sp.	Onopordum acanthium	GLM74143	2001	Germany, Sachsen-Anhalt	2158	KT249047	KT249437	KP684629	KP684829	KT249242	KT249632	KT249827	KT250021
B. sp.	Onopordum acanthium	GLM76538	2002	Germany, Sachsen-Anhalt	2155	KT249044	KT249434	KP684626	KP684826	KT249239	KT249629	KT249824	KT250018
B. sp.	Onopordum acanthium	GLM78345	1999	Germany, Sachsen-Anhalt	2157	KT249046	KT249436	KP684628	KP684828	KT249241	KT249631	KT249826	KT250020
B. sp.	Onopordum tauricum	HMR2638	1977	Romania, Constanţa	20	KT249136	KT249526	KP684530	KP684730	KT249331	KT249721	KT249915	KT250109
B. picridis 1	Picris hieracioides	GLM75987	2005	Germany, Sachsen-Anhalt	2175	KT249058	KT249448	KJ654038	KJ654187	KT249253	KT249643	KT249838	KT250032
B. picridis 1	Picris hieracioides	GLM76532	2002	Germany, Sachsen-Anhalt	2167	KT249052	KT249442	KP684634	KP684834	KT249247	KT249637	KT249832	KT250026
B. picridis 2	Picris hieracioides	GLM65715	2004	Germany, Sachsen-Anhalt	2170	KT249055	KT249445	KP684637	KP684837	KT249250	KT249640	KT249835	KT250029
B. picridis 2	Picris hieracioides	GLM69051	1995	Germany, Sachsen-Anhalt	2171	KT249056	KT249446	KP684638	KP684838	KT249251	KT249641	KT249836	KT250030
B. picridis 2	Picris hieracioides	GLM75203	2002	Germany, Sachsen-Anhalt	2176	KT249059	KT249449	KP684640	KP684840	KT249254	KT249644	KT249839	KT250033
B. picridis 2	Picris hieracioides	GLM75242	2002	Germany, Sachsen-Anhalt	2169	KT249054	KT249444	KP684636	KP684836	KT249249	KT249639	KT249834	KT250028
B. picridis 2	Picris hieracioides	GLM75243	2002	Germany, Sachsen-Anhalt	2168	KT249053	KT249443	KP684635	KP684835	KT249248	KT249638	KT249833	KT250027
B. picridis 2	Picris hieracioides	GLM75689	2005	Germany, Sachsen-Anhalt	2165	KT249050	KT249440	KP684632	KP684832	KT249245	KT249635	KT249830	KT250024
B. picridis 2	Picris hieracioides	GLM75696	2005	Germany, Sachsen-Anhalt	2164	KT249049	KT249439	KP684631	KP684831	KT249244	KT249634	KT249829	KT250023
B. picridis 2	Picris hieracioides	GLM75904	2005	Germany, Sachsen-Anhalt	2161	KT249048	KT249438	KP684630	KP684830	KT249243	KT249633	KT249828	KT250022
B. picridis 2	Picris hieracioides	GLM76544	2002	Germany, Sachsen-Anhalt	2166	KT249051	KT249441	KP684633	KP684833	KT249246	KT249636	KT249831	KT250025
B. picridis 2	Picris hieracioides	GLM76693	2002	Germany, Sachsen-Anhalt	2173	KT249057	KT249447	KP684639	KP684839	KT249252	KT249642	KT249837	KT250031
B. sp.	Pilosella aurantiaca	GLM74394	2003	Germany, Sachsen-Anhalt	2180	KT249062	KT249452	KP684643	KP684843	KT249257	KT249647	KT249842	KT250036
B. sp.	Pilosella aurantiaca	GLM74398	2003	Germany, Sachsen-Anhalt	2179	KT249061	KT249451	KP684642	KP684842	KT249256	KT249646	KT249841	KT250035
B. sp.	Pilosella aurantiaca	GLM77986	1998	Germany, Sachsen	2178	KT249060	KT249450	KP684641	KP684841	KT249255	KT249645	KT249840	KT250034
B. sp.	Pilosella officinarum	GLM76901	2000	Germany, Sachsen-Anhalt	2182	KT249063	KT249453	KP684644	KP684844	KT249258	KT249648	KT249843	KT250037
B. sp.	Pilosella piloselloides	GLM69022	1996	Germany, Sachsen	2183	KT249064	KT249454	KP684645	KP684845	KT249259	KT249649	KT249844	KT250038
B. sp.	Scorzoneroides autumnalis	GLM62893	2004	Germany, Sachsen-Anhalt	2152	KT249042	KT249432	KP684624	KP684824	KT249237	KT249627	KT249822	KT250016
B. sp.	Scorzoneroides autumnalis	GLM65708	2004	Germany, Sachsen-Anhalt	2154	KT249043	KT249433	KP684625	KP684825	KT249238	KT249628	KT249823	KT250017
B. sp.	Scorzoneroides autumnalis	GLM78293	1999	Germany, Sachsen	2150	KT249041	KT249431	KP684623	KP684823	KT249236	KT249626	KT249821	KT250015
B. tulasnei	Senecio inaequidens	GLM75238	2002	Germany, Sachsen-Anhalt	2185	KT249065	KT249455	KP684646	KP684846	KT249260	KT249650	KT249845	KT250039
B. tulasnei	Senecio squalidus	HMR2887	1980	Romania, Hunedoara	22	KT249138	KT249528	KP684532	KP684732	KT249333	KT249723	KT249917	KT250111
B. tulasnei	Senecio vernalis	GLM73530	2002	Germany, Sachsen	2186	KT249066	KT249456	KP684647	KP684847	KT249261	KT249651	KT249846	KT250040
B. tulasnei	Senecio vernalis	GLM74107	1998	Germany, Sachsen-Anhalt	2192	KT249069	KT249459	KP684650	KP684850	KT249264	KT249654	KT249849	KT250043
B. tulasnei	Senecio vernalis	GLM76654	2002	Germany, Sachsen-Anhalt	2188	KT249068	KT249458	KP684649	KP684849	KT249263	KT249653	KT249848	KT250042
B. tulasnei	Senecio vernalis	GLM76748	2002	Germany, Sachsen-Anhalt	2194	KT249070	KT249460	KP684651	KP684851	KT249265	KT249655	KT249850	KT250044
B. tulasnei	Senecio vernalis	GLM76784	2002	Germany, Sachsen	2187	KT249067	KT249457	KP684648	KP684848	KT249262	KT249652	KT249847	KT250041
B. tulasnei	Senecio vulgaris	GLM73615	2001	Germany, Sachsen-Anhalt	2198	KT249071	KT249461	KJ654039	KJ654188	KT249266	KT249656	KT249851	KT250045
B. sonchicola	Sonchus arvensis subsp. arvensis	GLM49758	1998	Germany, Sachsen	2202	KT249072	KT249462	KJ654040	KJ654189	KT249267	KT249657	KT249852	KT250046
B. sonchicola	Sonchus arvensis subsp. arvensis	GLM65720	2004	Germany, Sachsen-Anhalt	2208	KT249074	KT249464	KP684653	KP684853	KT249269	KT249659	KT249854	KT250048
B. sonchicola	Sonchus arvensis subsp. arvensis	GLM69067	1995	Germany, Sachsen-Anhalt	2210	KT249075	KT249465	KP684654	KP684854	KT249270	KT249660	KT249855	KT250049
B. sonchicola s.l.	Sonchus asper	GLM67725	1996	Germany, Sachsen-Anhalt	2214	KT249077	KT249467	KP684656	KP684856	KT249272	KT249662	KT249857	KT250051
B. sonchicola s.l.	Sonchus asper	GLM73394	2003	Germany, Sachsen-Anhalt	2218	KT249080	KT249470	KP684659	KP684859	KT249275	KT249665	KT249860	KT250054
B. sonchicola s.l.	Sonchus asper	GLM74223	2001	Germany, Sachsen-Anhalt	2221	KT249082	KT249472	KP684661	KP684861	KT249277	KT249667	KT249862	KT250056
B. sonchicola s.l.	Sonchus asper	GLM75096	1997	Germany, Sachsen	2211	KT249076	KT249466	KP684655	KP684855	KT249271	KT249661	KT249856	KT250050
B. sonchicola s.l.	Sonchus asper	GLM75970	2005	Germany, Sachsen-Anhalt	2217	KT249079	KT249469	KP684658	KP684858	KT249274	KT249664	KT249859	KT250053
B. sonchicola s.l.	Sonchus asper	GLM78114	2002	Germany, Sachsen-Anhalt	2219	KT249081	KT249471	KP684660	KP684860	KT249276	KT249666	KT249861	KT250055
B. sonchicola 1	Sonchus oleraceus	GLM56735	2002	Germany, Sachsen-Anhalt	2233	KT249089	KT249479	KP684668	KP684868	KT249284	KT249674	KT249869	KT250063
B. sonchicola 1	Sonchus oleraceus	GLM62983	2004	Germany, Sachsen-Anhalt	2241	KT249097	KT249487	KP684676	KP684876	KT249292	KT249682	KT249877	KT250071
B. sonchicola 1	Sonchus oleraceus	GLM63002	2004	Germany, Sachsen-Anhalt	2234	KT249090	KT249480	KP684669	KP684869	KT249285	KT249675	KT249870	KT250064
B. sonchicola 1	Sonchus oleraceus	GLM65661	2004	Germany, Sachsen-Anhalt	2240	KT249096	KT249486	KP684675	KP684875	KT249291	KT249681	KT249876	KT250070
B. sonchicola 1	Sonchus oleraceus	GLM65674	2004	Germany, Sachsen-Anhalt	2242	KT249098	KT249488	KP684677	KP684877	KT249293	KT249683	KT249878	KT250072
B. sonchicola 1	Sonchus oleraceus	GLM67749	1984	Germany, Sachsen-Anhalt	2231	KT249087	KT249477	KP684666	KP684866	KT249282	KT249672	KT249867	KT250061
B. sonchicola 1	Sonchus oleraceus	GLM73345	2003	Germany, Sachsen	2227	KT249084	KT249474	KP684663	KP684863	KT249279	KT249669	KT249864	KT250058
B. sonchicola 1	Sonchus oleraceus	GLM73383	2003	Germany, Sachsen-Anhalt	2230	KT249086	KT249476	KP684665	KP684865	KT249281	KT249671	KT249866	KT250060
B. sonchicola 1	Sonchus oleraceus	GLM73755	1998	Germany, Sachsen-Anhalt	2239	KT249095	KT249485	KP684674	KP684874	KT249290	KT249680	KT249875	KT250069
B. sonchicola 1	Sonchus oleraceus	GLM74024	1998	Germany, Sachsen	2224	KT249083	KT249473	KP684662	KP684862	KT249278	KT249668	KT249863	KT250057
B. sonchicola 1	Sonchus oleraceus	GLM75131	1997	Germany, Sachsen-Anhalt	2228	KT249085	KT249475	KP684664	KP684864	KT249280	KT249670	KT249865	KT250059
B. sonchicola 1	Sonchus oleraceus	GLM75854	2005	Germany, Sachsen-Anhalt	2237	KT249093	KT249483	KP684672	KP684872	KT249288	KT249678	KT249873	KT250067
B. sonchicola 1	Sonchus oleraceus	GLM76711	2002	Germany, Sachsen-Anhalt	2238	KT249094	KT249484	KP684673	KP684873	KT249289	KT249679	KT249874	KT250068
B. sonchicola 1	Sonchus oleraceus	GLM77773	1999	Germany, Sachsen-Anhalt	2235	KT249091	KT249481	KP684670	KP684870	KT249286	KT249676	KT249871	KT250065
B. sonchicola 1	Sonchus oleraceus	GLM77906	1998	Germany, Sachsen-Anhalt	2232	KT249088	KT249478	KP684667	KP684867	KT249283	KT249673	KT249868	KT250062
B. sonchicola 1	Sonchus oleraceus	GLM77933	1998	Germany, Sachsen-Anhalt	2236	KT249092	KT249482	KP684671	KP684871	KT249287	KT249677	KT249872	KT250066
B. sonchicola 2	Sonchus oleraceus	KUS-F18997	2002	South Korea, Jeju	2515	KT249125	KT249515	KP684698	KP684898	KT249320	KT249710	KT249904	KT250098
B. sonchicola 2	Sonchus oleraceus	KUS-F20061	2003	South Korea, Jeju	2516	KT249126	KT249516	KP684699	KP684899	KT249321	KT249711	KT249905	KT250099
B. sonchicola 1	Sonchus oleraceus	GLM77938	1998	Germany, Sachsen-Anhalt	2216	KT249078	KT249468	KP684657	KP684857	KT249273	KT249663	KT249858	KT250052
B. taraxaci	Taraxacum officinale	GLM69005	1996	Germany, Sachsen-Anhalt	2246	KT249100	KT249490	KJ654044	KJ654193	KT249295	KT249685	KT249880	KT250074
B. taraxaci	Taraxacum officinale	GLM73772	2001	Germany, Sachsen-Anhalt	2252	KT249104	KT249494	KP684682	KP684882	KT249299	KT249689	KT249884	KT250078
B. taraxaci	Taraxacum officinale	GLM75104	1997	Germany, Sachsen-Anhalt	2250	KT249103	KT249493	KP684681	KP684881	KT249298	KT249688	KT249883	KT250077
B. ovata	Youngia japonica	KUS-F17172	1999	South Korea, Namyangju	2506	KT249118	KT249508	KP684692	KP684892	KT249313	KT249703	KT249897	KT250091
B. ovata	Youngia japonica	KUS-F19357	2002	South Korea, Jeju	2507	KT249119	KT249509	KP684693	KP684893	KT249314	KT249704	KT249898	KT250092
B. ovata	Youngia japonica	KUS-F20748	2004	South Korea, Namyangju	2505	KT249117	KT249507	KJ654044	KJ654193	KT249312	KT249702	KT249896	KT250090
Novotelnova scorzonerae	Scorzonera austriaca	H.V. 2165	2005	Austria, Mödling	Novo	KT249142	KT249532	KJ654015	KJ654164	KT249337	KT249727	KT249921	KT250115
Protobremia sphaerosperma	Tragopogon orientalis	Prot R11 2010	2007	Germany, Baden-Württemberg	Proto	KT249143	KT249533	KJ654023	KJ654172	KT249338	KT249728	KT249922	KT250116
Paraperonospora tanaceti	Tanacetum vulgare	GLM73325	2002	Germany, Sachsen-Anhalt	2307	KT249105	KT249495	KJ654016	KJ654165	KT249300	KT249690	­	­
a the spacer region between cox2 and cox1
b: GenBank numbers will be added once submitted sequences have been assigned accession numbers.
