# Supplementary material for: Host Jumps and Radiation, Not Co‐Divergence Drives Diversification of Obligate Pathogens. A Case Study in Downy Mildews and Asteraceae
Source: PLoS One. 2015 Jul 31;10(7):e0133655. doi: 10.1371/journal.pone.0133655 (PMC4521919; doi:10.1371/journal.pone.0133655)
Supplement: S2 Table — Probabilities are based on 999 permutations. Significant p-values (in bold) suggest that the link under evaluation has a significant contribution to the global fit, indicating significant associations between hosts and parasites. Probabilities in red, orange, green, and black are significant at levels of 1, 2, 5%, and insignificant links even at 5%, respectively. (XLSX) [file pone.0133655.s003.xlsx]

## Sheet: S1
Table S2. The result of ParaFit analyses conducted using patristic distances of the ML trees.
Significant	No.	Parasite	Host	P-value_1	P-value_2	F1	F2
-	1	Protobremia sphaerosperma	Tragopogon orientalis	0.10811	0.10811	0.00175	0.00225
+	2	Bremia elliptica	Lactuca indica var. laciniata	0.003	0.003	0.00295	0.00378
+	3	Bremia lactucae	Lactuca serriola	0.00801	0.00801	0.00274	0.00352
+	4	Bremia lactucae	Lactuca sativa	0.00601	0.00601	0.00274	0.00352
+	5	B. cf. lagoseridis	Crepis mollis	0.004	0.004	0.00264	0.00338
+	6	B. lapsanae	Lapsana communis	0.001	0.001	0.00297	0.0038
+	7	B. sp.	Crepis setosa	0.002	0.002	0.0033	0.00423
+	8	B. sp.	Crepis capillaris	0.003	0.003	0.00323	0.00414
+	9	B. taraxaci	Taraxacum officinale	0.001	0.001	0.00303	0.00389
+	10	Bremia ovata	Youngia japonica	0.004	0.004	0.00986	0.01265
+	11	Bremia ovata	Crepidiastrum denticulata	0.00601	0.00601	0.00952	0.01221
+	12	B. microspora	Ixeris chinensis 2	0.004	0.004	0.01096	0.01405
+	13	B. microspora	Ixeris chinensis 1	0.004	0.004	0.01098	0.01408
+	14	B. microspora	Ixeris polycephala 1	0.002	0.002	0.01046	0.01342
+	15	B. sonchicola s.l.	Sonchus asper	0.002	0.002	0.00687	0.00881
+	16	B. sonchicola 1	Sonchus oleraceus 1	0.002	0.002	0.00648	0.00831
+	17	B. sonchicola	Sonchus arvensis	0.004	0.004	0.00585	0.0075
+	18	B. sonchicola 2	Sonchus oleraceus 2	0.001	0.001	0.00646	0.00829
-	19	B. sp.	Leontodon autumnalis	0.07207	0.07207	0.00089	0.00114
-	20	B. sp. 2	Hieracium laevigatum 2	0.01702	0.01702	0.00155	0.00199
-	21	B. sp. 1	Hieracium laevigatum 1	0.03003	0.03003	0.00156	0.002
-	22	B. sp.	Hieracium umbellatum	0.01802	0.01802	0.0016	0.00205
-	23	B. sp.	Pilosella officinarum	0.01502	0.01502	0.00164	0.00211
-	24	B. sp.	Pilosella piloselloides	0.01802	0.01802	0.00158	0.00202
-	25	B. sp.	Pilosella aurantiaca	0.01902	0.01902	0.00168	0.00215
-	26	B. sp.	Hypochaeris achyrophorus	0.03103	0.03103	0.00119	0.00153
-	27	B. picridis 1	Picris hieracioides 2	0.01101	0.01101	0.00087	0.00111
-	28	B. picridis 2	Picris hieracioides 1	0.01201	0.01201	0.00088	0.00112
+	29	B. picridis s.l.	Leotodon hispidus	0.00801	0.00801	0.0009	0.00116
+	30	B. cirsii s.l.	Cirsium oleraceum	0.002	0.002	0.00341	0.00438
+	31	B. cirsii s.l.	Cirsium rivulare	0.002	0.002	0.00346	0.00444
+	32	B. cirsii s.l.	Cirsium palustre	0.001	0.001	0.00377	0.00484
+	33	B. cirsii s.l.	Cirsium canum	0.002	0.002	0.00346	0.00444
+	34	B. cirsii s.l.	Cirsium arvense	0.001	0.001	0.00395	0.00507
+	35	B. sp.	Carduus crispus	0.001	0.001	0.0027	0.00346
+	36	B. sp.	Carduus personata	0.001	0.001	0.00269	0.00345
+	37	B. sp.	Carduus acanthoides	0.002	0.002	0.00303	0.00389
+	38	B. sp.	Carduus nutans	0.001	0.001	0.00303	0.00389
+	39	B. cirsii s.l.	Cirsium vulgare	0.002	0.002	0.00251	0.00322
+	40	B. sp.	Arctium tomentosum	0.001	0.001	0.002	0.00256
+	41	B. sp.	Arctium lappa	0.001	0.001	0.00198	0.00254
+	42	B. tulasnei s.l.	Carlina acaulis	0.001	0.001	0.002	0.00256
+	43	B. tulasnei	Senecio vulgaris	0.00501	0.00501	0.00111	0.00143
-	44	B. tulasnei	Senecio vernalis	0.01001	0.01001	0.00107	0.00137
+	45	B. tulasnei	Jacobaea aquaticus	0.004	0.004	0.00127	0.00163
-	46	B. tulasnei s.l.	Helichrysum bracteatum	0.09009	0.09009	0.0005	0.00064
-	47	B. tulasnei	Senecio squalidus	0.01001	0.01001	0.00109	0.00139
-	48	B. tulasnei	Senecio inaequidens	0.01001	0.01001	0.00111	0.00142
+	49	B. sp.	Arctium tomentosum	0.001	0.001	0.00236	0.00303
+	50	B. sp.	Onopordum tauricum	0.001	0.001	0.00187	0.0024
+	51	B. sp.	Jurinea alata	0.001	0.001	0.00284	0.00365
+	52	B. sp.	Arctium lappa	0.002	0.002	0.00243	0.00311
+	53	B. sp.	Onopordum acanthium	0.001	0.001	0.00183	0.00234
+	54	B. centaureae s.l.	Centaurea nigrescens	0.001	0.001	0.00361	0.00462
+	55	B. centaureae s.l.	Centaurea pannonica	0.001	0.001	0.00371	0.00475
+	56	B. centaureae s.l.	Centaurea pseudophrygia	0.001	0.001	0.00377	0.00484
+	57	B. centaureae s.l.	Centaurea arenaria	0.001	0.001	0.00375	0.00481
+	58	B. centaureae s.l.	Centaurea jacea 1	0.001	0.001	0.00373	0.00479
+	59	B. centaureae s.l.	Centaurea jacea 2	0.001	0.001	0.00379	0.00486
+	60	B. sp.	Centaurea cyanus	0.001	0.001	0.0027	0.00346
-	61	Bremia saussureae	Hemistepta lyrata	0.03103	0.03103	0.0006	0.00077
+	62	Bremia sp.	Crepidiastrum sonchifolia	0.004	0.004	0.00189	0.00243
-	63	Novotelnova scorzonerae	Scorzonera austriaca	0.07107	0.07107	0.00178	0.00229
+	64	Paraperonospora tanaceti	Tanacetum vulgare	0.00501	0.00501	0.04372	0.05606
-	Black	>0.05	Overall cophylogenetic structure is highly signifiant: 0.00100<0.05=alpha.
+	Green	0.02<x<0.05	60 links (out of 64) are significant
+	Orange	0.01<x<0.02	Overall cophylogenetic structure is highly signifiant: 0.00100<0.02=alpha.
+	Red	<0.01	57 links (out of 64) are significant
			Overall cophylogenetic structure is highly signifiant: 0.00100<0.01=alpha.
			47 links (out of 64) are significant
